# Supplementary material for: Investigation of Wolbachia spp. and Spiroplasma spp. in Phlebotomus species by molecular methods
Source: Sci Rep. 2018 Jul 13;8:10616. doi: 10.1038/s41598-018-29031-3 (PMC6045589; doi:10.1038/s41598-018-29031-3)
Supplement: Supplementary file 3 — Sequence File [file 41598_2018_29031_MOESM3_ESM.zip]

Archive with 22 entries (18 files):
- Sequence file/
- Sequence file/Spiroplasma/
- Sequence file/Spiroplasma/MONE-colony11R-SpirRNA3_059.ab1
- Sequence file/Spiroplasma/MONE-colony11F-SpirRNA5_044.seq
- Sequence file/Spiroplasma/MONE-colony11F-SpirRNA5_044.ab1
- Sequence file/Spiroplasma/MONE-colony11R-SpirRNA3_059.seq
- Sequence file/WSP/
- Sequence file/WSP/MONE-colony15R-wsp_060.seq
- Sequence file/WSP/MONE-colony14R-wsp_075.ab1
- Sequence file/WSP/MONE-colony18R-wsp_043.seq
- Sequence file/WSP/MONE-colony15R-wsp_060.ab1
- Sequence file/WSP/MONE-colony14R-wsp_075.seq
- Sequence file/WSP/MONE-colony18R-wsp_043.ab1
- Sequence file/GroEl/
- Sequence file/GroEl/MONE-GROE1-T7_003.ab1
- Sequence file/GroEl/MONE-GROE3-T7_004.seq
- Sequence file/GroEl/MONE-GROE2-SP6_019.seq
- Sequence file/GroEl/MONE-GROE3-T7_004.ab1
- Sequence file/GroEl/MONE-GROE4-SP6_020.ab1
- Sequence file/GroEl/MONE-GROE1-T7_003.seq
- Sequence file/GroEl/MONE-GROE2-SP6_019.ab1
- Sequence file/GroEl/MONE-GROE4-SP6_020.seq
