# Supplementary material for: Investigation of Wolbachia spp. and Spiroplasma spp. in Phlebotomus species by molecular methods
Source: Sci Rep. 2018 Jul 13;8:10616. doi: 10.1038/s41598-018-29031-3 (PMC6045589; doi:10.1038/s41598-018-29031-3)
Supplement: Supplementary file 3 — Sequence File [file 41598_2018_29031_MOESM3_ESM.zip › Sequence file/WSP/MONE-colony15R-wsp_060.seq]

CCCCCGTAAGCATGGGGAGCTCTCCATATGGTCGACCTGCAGGCGGCCGCACTAGTGATTTGACTTCCGGAGTTACATCA
TAACTAACACCAGCTTTTACTTGACCAGCAAAACCAAATTTACTTTTTTGATCATTCACAGCGTCTTTCAAAGGAGTGCT
AATATACGCTGCACCAACACCAACACCAATATATGGAGTGATAGGCATATCTTCAATTGCTATATCGTAATAAACGTTAA
CTAGTCCTGAAATTGCTGTTAAACTGTCTGCAATAGTATCTGGCGTAAATTTTGCATCTGTAACATCATTTTTGTTTAGG
TATGAATAAACTCCTTCAACATCAACCCTGATGTCGTCCATTTTGTAACCAAACGCACCACCACCAGCTATAAAAGACGC
TTTTAATGGACTGTAATCACTATTGTCTTTCTTATAGGTAATACCATCAACTAATCCCGCGGCCATGGCGGCCGGGAGCA
TGCGACGTCGGGCCCAATTCGCCCTATAGTGAGTCGTATTACAATTCACTGGCCGTCGTTTTACAACGTCGTGACTGGGA
AAACCCTGGCGTTACCCAACTTAATCGCCTTGCAGCACATCCCCCTTTCGCCAGCTGGCGTAATAGCGAAGAGGCCCGCA
CCGATCGCCCTTCCCAACAGTTGCGCACCCTGAATGGCGAATGGACGCGCCCTGTAGCGGCGCATTAAGCGCGGCGGGTG
TGGTGGTTACGCGCAGCGTGACCGCTACACTTGCCAGCGCCCTAGCGCCCGCTCCTTTCGCTTTCTTCCCTTCCTTTCTC
GCCACGTTCGCCGCTTTCCCCGTCAAGCTCTAAATCGGGGCTCCTTTTAGGGTTCCGATTTAGTGCTTTACGGCACCTTC
GACCCAAAACTTGATTAGGGTGATGGGTTCACGTAATGGGCCATCGCCCTGAAAAACGGTTTTTCGCCCTTTGACGTTGG
AATCCACG
