# Supplementary material for: Investigation of Wolbachia spp. and Spiroplasma spp. in Phlebotomus species by molecular methods
Source: Sci Rep. 2018 Jul 13;8:10616. doi: 10.1038/s41598-018-29031-3 (PMC6045589; doi:10.1038/s41598-018-29031-3)
Supplement: Supplementary file 3 — Sequence File [file 41598_2018_29031_MOESM3_ESM.zip › Sequence file/WSP/MONE-colony18R-wsp_043.seq]

TAACCGACGATTTGGGTAGCTCTCCCATATGGACAACCTGCACGCGGCCGCACTAATGATTAGTTGATGGTATTACCTAT
AAGAAAGACAATAATGATTACAGTCCATTAAAAGCGTCTTTTATAGCTGGTGGTGGTGCGTTTGGTTACAAAATGGACGA
CATCAGGGTTGATGTTGAAGGAGTTTATTCATACCTAAACAAAAATGATGTTACAGATGCAAAATTTACGCCAGATACTA
TTGCAGACAGTTTAACAGCAATTTCAGGACTAGTTAACGTTTATTACGATATAGCAATTGAAGATATGCCTATCACTCCA
TATATTGGTGTTGGTGTTGGTGCAGCGTATATTAGCACTCCTTTGAAAGACGCTGTGAATGATCAAAAAAGTAAATTTGG
TTTTGCTGGTCAAGTAAAAGCTGGTGTTAGTTATGATGTAACTCCGGAAGTCAAATCCCGCGGCCATGGCGGCCGGGAGC
ATGCGACGTCGGGCCCAATTCGCCCTATAGTGAGTCGTATTACAATTCACTGGCCGTCGTTTTACAACGTCGTGACTGGG
AAAACCCTGGCGTTACCCAACTTAATCGCCTTGCAGCACATCCCCCTTTCGCCAGCTGGCGTAATAGCGAAGAGGCCCGC
ACCGATCGCCCTTTCCCAACAGTTGCCCAGCCTGAATGGCGAATGGACGCGCCCTGTAGCGGCGCATTAAGCGCGGCGGG
TGTGGTGGTTACGCGCAGCGTGACCGCTACACTTGCCAGCGCCCTAGCGCCCCGCTCCTTTCGCTTTCTTCCCTTCCTTT
CTCG
