# Supplementary material for: Investigation of Wolbachia spp. and Spiroplasma spp. in Phlebotomus species by molecular methods
Source: Sci Rep. 2018 Jul 13;8:10616. doi: 10.1038/s41598-018-29031-3 (PMC6045589; doi:10.1038/s41598-018-29031-3)
Supplement: Supplementary file 3 — Sequence File [file 41598_2018_29031_MOESM3_ESM.zip › Sequence file/GroEl/MONE-GROE3-T7_004.seq]

AAACGAGTCGAATGCTCCGGCCGCCATGGCCGCGGGATTTTTGATCGCGGTTATCTCTCTCCGTATTTTATTACAAATAA
TGAAAAAATGATCGTGGAGCTTGATAATCCTTATCTATTAATTACAGAGAAAAAATTAAATATTATTCAACCTTTACTTC
CTATTCTTGAAGCTATTGTTAAATCTGGTAAACCTTTGGTTATTATTGCAGAGGATATCGAAGGTGAAGCATTAAGCACT
TTAGTTATCAATAAATTGCGTGGTGGTTTAAAAGTTGCTGCAGTAAAAGCTCCAGGTTTTGGTGACAGAAGAAAGGAGAT
GCTCGAAGACATAGCAACTTTAACTGGTGCTAAGTACGTCATAAAAGATGAACTTGGAATCAAGATGGAAGATCTAATCA
CTAGTGCGGCCGCCTGCAGGTCGACCATATGGGAGAGCTCCCAACGCGTTGGATGCATAGCTTGAGTATTCTATAGTGTC
ACCTAAATAGCTTGGCGTAATCATGGTCATAGCTGTTTCCTGTGTGAAATTGTTATCCGCTCACAATTCCACACAACATA
CGAGCCGGAAGCATAAAGTGTAAAGCCTGGGGTGCCTAATGAGTGAGCTAACTCACATTAATTGCGTTGCGCTCACTGCC
CGCTTTCCAGTCGGGAAACCTGTCGTGCCAGCTGCATTAATGAATCGGCCAACGCGCGGGGAGAGGCGGTTTGCGTATTG
GGCGCTCTTCCGCTTCCTCGCTCACTGACTCGCTGCGCTCGGTCGTTCGGCTGCGGCGAGCGGTATCAGCTCACTCAAAG
GCGGTAATACGGTTATCCACAGAATCAGGGGATAACGCACGAAAGAACATGTGAGCAAAAGGCCAGCAAAAGGCCAGGAA
CCGTAAAAAGGCCGCGTTGCTGGCGTTTTTCCATAGGCTCCGCCCCCCTGACGAGCATCACAAAAATCGACGCTCAAGTC
AGAGGTGGCGAAACCCGACAGGACTATAAAGATACCAGGCGTTTCCCCCTGGAAGCTCCCTCGTGCGCTCTCCTGTTCCG
ACCCTGCGCTTACGGATACTGTCGCTTTCTCCTTCGGAGCGTGCGCTTTCTCATAGCTCACGCTGTAGTATCTCAGTCGG
TTAGTCGTCGCCTCCAGCTGGGCCTTGGTGCACGACTCCCGTCAGCGACCGCTGCCTTATCCGTACTATCGCTTGATCAA
CGGTAGACGACTTTCGCATGCAACAGTCATGGTTAACAGGATTAGC
