# Supplementary material for: Investigation of Wolbachia spp. and Spiroplasma spp. in Phlebotomus species by molecular methods
Source: Sci Rep. 2018 Jul 13;8:10616. doi: 10.1038/s41598-018-29031-3 (PMC6045589; doi:10.1038/s41598-018-29031-3)
Supplement: Supplementary file 3 — Sequence File [file 41598_2018_29031_MOESM3_ESM.zip › Sequence file/GroEl/MONE-GROE1-T7_003.seq]

ATAGAGTCGCATGCTCCGGCCGCCATGGCCGCGGGATTTTTGATCGCGGTTATCTCTCTCCGTATTTTATTACAAATAAT
GAAAAAATGATCGTGGAGCTTGATAATCCTTATCTATTAATTACAGAGAAAAAATTAAATATTATTCAACCTTTACTTCC
TATTCTTGAAGCTATTGTTAAATCTGGTAAACCTTTGGTTATTATTGCAGAGGATATCGAAGGTGAAGCATTAAGCACTT
TAGTTATCAATAAATTGCGTGGTGGTTTAAAAGTTGCTGCAGTAAAAGCTCCAGGTTTTGGTGACAGAAGAAAGGAGATG
CTCGAAGACATAGCAACTTTAACTGGTGCTAAGTACGTCATAAAAGATGAACTTGGAATCAAGATGGAAGATCTAATCAC
TAGTGCGGCCGCCTGCAGGTCGACCATATGGGAGAGCTCCCAACGCGTTGGATGCATAGCTTGAGTATTCTATAGTGTCA
CCTAAATAGCTTGGCGTAATCATGGTCATAGCTGTTTCCTGTGTGAAATTGTTATCCGCTCACAATTCCACACAACATAC
GAGCCGGAAGCATAAAGTGTAAAGCCTGGGGTGCCTAATGAGTGAGCTAACTCACATTAATTGCGTTGCGCTCACTGCCC
GCTTTCCAGTCGGGAAACCTGTCGTGCCAGCTGCATTAATGAATCGGCCAACGCGCGGGGAGAGGCGGTTTGCGTATTGG
GCGCTCTTCCGCTTCCTCGCTCACTGACTCGCTGCGCTCGGTCGTTCGGCTGCGGCGAGCGGTATCAGCTCACTCAAAGG
CGGTAATACGGTTATCCACAGAATCAGGGGATAACGCACGAAAGAACATGTGAGCAAAAGGCCAGCAAAAGGCCAGGAAC
CGTAAAAAGGCCGCGTTGCTGGCGTTTTTCCATAGGCTCCGCCCCCCTGACGAGCATCACAAAAATCGACGCTCAAGTCA
GAGTGGCGAAACCCGACAGGACTATAAAGATACCAGGCGTTTCCCCTGAGCTCCTCGTGCGCTCTCTGTTCCGACCTGCG
CTACGGATACTGTCGCTTTCTCCTTCGGGAGCGTGGCGCTTTCTCATAGCTCACGCTGTAGTATCTCAGTCGGTGTAGTC
GTCGCTCAGCTGGGCTTGGTGCACGACCCCCGTCAGTGACGCTTGCCTTATCCGTACTATCGCTTGATCACGGTAGACGA
CTTACGCCATGCAACAGTCACATTGTTACAGATTAACCG
